# Supplementary material for: Genome-wide methylation analyses identifies Non-coding RNA genes dysregulated in breast tumours that metastasise to the brain
Source: Sci Rep. 2022 Jan 20;12:1102. doi: 10.1038/s41598-022-05050-z (PMC8776809; doi:10.1038/s41598-022-05050-z)
Supplement: Supplementary file 1 — Supplementary Information 1. [file 41598_2022_5050_MOESM1_ESM.xlsx]

## Sheet: Sup Table1A
Supplementary Table 1A: List of probes and their corresponding genes identified from the initital screening of 450K methylation dta that are either hypermethylated (shaded in orange) or hypomethylated (shaded in green) in BM patients compared to normal breast tissues and primary breast tumours
S no	Probes	Ensembl Gene ID	Gene	Chomosome		P value
1	cg06769296	ENSG00000254648	RP11-713P17.4	chr11		0.0302978
2	cg20771240
3	cg04559779	ENSG00000207816	MIR124-2	chr8		0.036622
4	cg17537073	ENSG00000234627	NUS1P3	chr13		0.0137116
5	cg22771759	ENSG00000234627					14 genes
6	cg16736018	ENSG00000237588	RP11-66D17.3	chr1		5.22349e-05
7	cg13052638	ENSG00000261000	RP11-534L20.5	chr1		0.000703774
8	cg24339574	ENSG00000224939	LINC00184	chr1		0.00322464
9	cg19749001	ENSG00000264010	MIR4429	chr2		6.51123e-05
10	cg25785303	ENSG00000264010
11	cg01882471	ENSG00000239795	AC109826.2	chr2		2.98286e-06
12	cg15885430	ENSG00000250020	RP11-811I15.1	chr5		0.00354511
13	cg06793849	ENSG00000253925	TENM2	chr5		0.00247964
14	cg11061434	ENSG00000253925
15	cg10647925	ENSG00000253925
16	cg22871227	ENSG00000249031	SUMO2P6	chr5		1.65672e-05
17	cg09337049	ENSG00000242853	GRK5	chr10		0.00040927
18	cg21532408	ENSG00000134864	A2LD1	chr13		1.23878e-09
19	cg12608565	ENSG00000205710	C17orf107	chr17		0.00357188
20	cg05529816	ENSG00000205710
21	cg14275842	ENSG00000205710
22	cg07834574	ENSG00000205710
23	cg09036188	ENSG00000205710
24	cg14482741	ENSG00000205710
25	cg20814095	ENSG00000205710
26	cg21071097	ENSG00000205710
27	cg25066665	ENSG00000163125	RPRD2	chr1		0.0361817
28	cg26362491	ENSG00000229367	HMGN2P19	chr1		0.000573743
29	cg00659878	ENSG00000229367
30	cg12720965	ENSG00000232192	KIF26B	chr1		0.000281377
31	cg26563141	ENSG00000229604	MT−ATP8	chr2		1.5737e-07
32	cg13231117	ENSG00000229689	AC009237.8	chr2		9.46458e-07
33	cg27612889	ENSG00000138386	NAB1	chr2		2.52078e-07
34	cg17974460	ENSG00000222972	MPP4	chr2		2.01827e-06
35	cg14731570	ENSG00000261829	RP11-233I10.1	chr2		0.00789494
36	cg01070987	ENSG00000206199	ANKUB1	chr3		0.00625909
37	cg10636490	ENSG00000206199
38	cg09406615	ENSG00000114200	BCHE	chr3		0.000889687
39	cg12494166	ENSG00000251129	RP11-734I18.1	chr4		5.84303e-05
40	cg03512172	ENSG00000251532	CTD-2245E15.3	chr5		0.000240651
41	cg11599887	ENSG00000251532		chr5
42	cg27039593	ENSG00000251532		chr5
43	cg08808615	ENSG00000251532		chr5
44	cg18634758	ENSG00000251532		chr5
45	cg16292885	ENSG00000251532		chr5
46	cg18262197	ENSG00000251532		chr5
47	cg18895088	ENSG00000251532		chr5
48	cg21129181	ENSG00000251532		chr5
49	cg21771528	ENSG00000248693	CTD-2023M8.1	chr5		0.0111866
50	cg21806580	ENSG00000248693
51	cg22422937	ENSG00000251675	SERINC5	chr5		9.46079e-08
52	cg23311108	ENSG00000185641	ARL14EPL	chr5		1.26933e-05
53	cg12949141	ENSG00000249119	MTND6P4	chr5		1.91461e-08
54	cg14429919	ENSG00000229282	SERPINB8P1	ch6		0.00121618
55	cg00660009	ENSG00000229282
56	cg24395504	ENSG00000220181	RP11-486M3.2	ch6		3.33783e-05
57	cg01196858	ENSG00000227014	SCRN1	chr7		0.00618778
58	cg06133110	ENSG00000227014
59	cg14399183	ENSG00000235865	GSN−AS1	chr9		0.000422514
60	cg12867448	ENSG00000136811	ODF2	chr9		0.000354752
61	cg24232869	ENSG00000226138	SENP1/SUMO1	chr12		7.1365e-14
62	cg16264616	ENSG00000250133	HOXC−AS2	chr12		0.00359972
63	cg19794507	ENSG00000250133
64	cg09941406	ENSG00000250133
65	cg20340866	ENSG00000250133
66	cg06208615	ENSG00000257342	RP11-571M6.7	chr12		1.23778e-06
67	cg11899507	ENSG00000200135	TRAFD1	chr12		1.92199e-07	40 genes
68	cg10256726	ENSG00000151327	FAM177A1	chr14		3.73543e-07
69	cg19664425	ENSG00000258377	RPL36AL	chr14		5.4888e-06
70	cg13704629	ENSG00000176043	DCAF4	chr14		7.66928e-08
71	cg24043861	ENSG00000176043
72	cg13158272	ENSG00000156030	C14orf43	chr14		4.87594e-05
73	cg10356657	ENSG00000258749	CCNK	chr14		1.09557e-05
74	cg06897120	ENSG00000261612	SUB1P3	chr16		0.000652708
75	cg20438687	ENSG00000230201	ATP6V0CP1	chr17		0.000542004
76	cg12323063	ENSG00000267653	MAP2K6	chr17		0.00324035
77	cg24449629	ENSG00000243680	CTC-471J1.8	chr19		7.88987e-07
78	cg09923107	ENSG00000264395	MIR3193	chr20		0.00374664
79	cg00494337	ENSG00000264395
80	cg17499729	ENSG00000214889	RPS9P1	chr21		1.5016e-09
81	cg20341238	ENSG00000188660	LINC00319	chr21		0.000882395
82	cg12949141	ENSG00000249119	MTND6P4	chr5		1.91461e-08
84	cg08957069	ENSG00000221191	AL662890.1	chr6		0.0187145

## Sheet: Sup Table 1B 
Supplementary Table 1B: List of genes selected for experimental validation from 450K array and their p from 450K array. Orange: hypermethylated in BBM, green: hypomethylated in BBM
Ensembl Gene ID	Gene	P value
ENSG00000254648	RP11-713P17.4	0.0302978
ENSG00000207816	MIR124-2	0.0001
ENSG00000234627	NUS1P3	0.0137116
ENSG00000237588	RP11-66D17.3	5.22349e-05
ENSG00000134864	A2LD1	1.23878e-09
ENSG00000205710	C17orf107	0.00357188
ENSG00000229367	HMGN2P19	0.000573743
ENSG00000229689	AC009237.8	9.46458e-07
ENSG00000138386	NAB1	2.52078e-07
ENSG00000251129	RP11-734I18.1	5.84303e-05
ENSG00000248693	CTD-2023M8.1	0.0111866
ENSG00000226138	SENP1/SUMO1	7.1365e-14
ENSG00000264395	MIR3193	0.00374664
ENSG00000249119	MTND6P4	1.91461e-08
ENSG00000221191	AL662890.1	0.0187145

## Sheet: Sup Table 1C
Supplementary Table 1C: List of significantly differentially methylated genes after experimental validation in primary breast tumours and BBM samples
Ensembl Gene ID	Gene	Meth % (Primary)	Meth % (BBM)	P value
ENSG00000254648	RP11-713P17.4	10.52	73	0.0001
ENSG00000207816	MIR124-2	54.54	88.46	0.03
ENSG00000234627	NUS1P3	7.14	55	0.004
ENSG00000251129	CTD-2023M8.1	63.15	26	0.01
ENSG00000264395	MIR3193	84.21	29.03	0.0003
ENSG00000249119	MTND6P4	47.36	0	0.0001
