# Supplementary material for: Genome-wide methylation analyses identifies Non-coding RNA genes dysregulated in breast tumours that metastasise to the brain
Source: Sci Rep. 2022 Jan 20;12:1102. doi: 10.1038/s41598-022-05050-z (PMC8776809; doi:10.1038/s41598-022-05050-z)
Supplement: Supplementary file 2 — Supplementary Information 2. [file 41598_2022_5050_MOESM2_ESM.xlsx]

## Sheet: Sup Table2A
Supplementary Table 2A: CoBRA primers used for experimental validation of candidate genes
Gene	Primer	Sequence (5'-3')
mir124-2	F	GTT TTG GTA GAT GTG TTA GAG ATG AGT
	IF	GAG ATA GGA GTT GGG TTT ATG AGT TAT GAT
	R	CAC AAA CRA AAA CTA CTA CTC TCC AAA CAA CTA
RP11-713P17.4	F	GTY GAG AAG AGT YGA GAA GAG YGG AT
	IF	GTG TYG TTT TTA AGG GGT AGT TTT GGT GTT AT
	R	CCT CAA TCC CRA ACA AAT CAA TTA CCR CTA
NUS1P3	F	GAT TAA GAG GTT AGG AGA TYG AGA TTA TTT TGG T
	IF	GGT GGY GGG AGT TTG TAG TTT TAG TTA T
	R	CCC ATA CRC ACA AAC AAC TTC TCC AAA
MIR3193	F	GAG AGG GYG TGG GYG TTT GTA TTA T
	IF	GTA TTT GGT TAT GYG GGG GTG TTT AAG GAG TT
	R	CAA TAC CTC AAC CTC AAC CCC AAA CTA A
CTD-2023M8.1	F	GGA GGA AAA TAT TGG GTA ATT GTG GGT TAT
	IF	CTT ACC CTC CTA ACC AAA AAA TTC TTA AAC TCA AA
	R	CAT ATA CAA AAA TCT TCA AAT AAC CTC CCC ATT TA
MTND6P4	F	GAA GGA TAT TTG GTT TTA TGG GAG GAT ATA GTT
	IF	GTT GTT ATA GTT GTA AGT AGG AGG ATG ATG TT
	R	CCC CAA TAC RCA AAA TTA ACC CCT TA
C17ORF107	F	GAA AAT ATY GGG GTG GGT TTT AGG AGT T
	IF	CCA AAC TCC TCA AAT TCC TTA TTT TCR TCA TAA
	R	CCA ACC CAT ACC AAA AAA AAC CRT ATT TA
AL2D1	F	GAT TTG TGT TTT TYG GAG AGA TAG AAG TGT TAT
	IF	CAA ACT CAC AAA CRA CTC CAC AAA CTT AA
	R	CAC TCA AAC TCA AAC CCC RAC TAC ATA A
HMGN2P19	F	GTA TAA TGT GAA GAA AAA GAG GYG AGA AYG ATT
	IR	CCA ACA ACA ACT TTT CCC TTT TTC CCT TTA A
	R	CTC CAA CAC CTT CAA CTT TCT ATA CCT AA
RP11-734118.1	F	GAG GGG AGT TTT TAG ATA AAG GYG AGA TAT
	IF	GAA AGG TGA TAG YGT GTT GGT AGT TT
	R	CTA CCC TAC RAA AAA ACA ACT AAA ACC CRA TA
AL662890.1	F	GYG GGT AGT GTT AAA GAT AGG GAT GTT
	IF	GAT TTY GGG GTT AGA AGT TGA GGA T
	R	CCC CTA CAC CTA AAA CTA TTT ATT TCC TTA
SEN/SUMO1	F	GTG TTA AGA ATG GGG AAA TGA GAG TGG T
	IF	GTG TTT TGG GGT GAG TTT TGT TTG GT
	R	CCT CAC ACA AAA ACC CTA ACA CAA A

## Sheet: Sup Table 2B
	Supplementary Table 2B: Methylation Specific PCR (MSP) primers used for experimental validation of candidate genes
	Gene	Primer type	Primer	Primer sequence
	BNC1	USP	F	G GTG GTT TTT TGG GTG GTG AAG TAG T
			R	CAA AAT AAA CAA CTC CCC AAA CAC CC
		MSP	F	CG GTT TTT CGG GCG GCG AAG TAG T
1			R	CGA AAT AAA CGA CTC CCC AAA CGC C
	CCDC8	USP	F	GGT GAG GAG GAA TTT TTT GTT TGT GTG T
			R	C CAA AAC ACT AAA AAA CCC CAA CCC AAA
2		MSP	F	C GAG GAG GAA TTT TTT GTT CGC GCG T
			R	CGA AAC GCT AAA AAA CCC CAA CCC GAA
	CTD-2023M8.1	USP		GTG ATA AGT ATG GTT GTT AGA TTT AAG ATA TGG
				CTC ACT ATA CCA TAA TCT CAA CTA AAT CAA TA
		MSP		GCG ATA AGT ATG GTT GTT AGA TTT AAG ATA CGG
				CTC GCA ATA CCA TAA TCT CGA CTA AAT CAA TA
	GALNT9	USP	F	GTT TTG GGT AGT TTT TTG TGT TTT GGG GGA
3			R	CAC AAC TAC AAC AAA AAC CTC ACC CAC AAA
		MSP	F	CG GGT AGT TTT TTG CGT TTT GGG GGA
			R	C GAC TAC AAC GAA AAC CTC ACC CAC GAA
	MIR124-2	USP	F	GTA TGT GGT GAA TGT TAA GAG TGG AGT T
			R	CCT CAA AAA TTT ACC TAC AAA TTT CCA CAA CTA
		MSP	F	CGC GGT GAA TGT TAA GAG CGG AGT T
			R	CGA AAA TTT ACC TAC GAA TTT CCG CGA CTA
	MIR3193	USP	F	G TGT TTT TTT GTT GTG TTT TTT GGG GAA G
			R	CTT CAA CAA CAC AAA ATA CAA TCA TCC ACA AA
		MSP	F	CGT TTT TTC GTC GTG TTT TTT GGG GAA G
			R	CGA CAC AAA ATA CGA TCG TCC GCA AA
	MTND6P4	USP	F	TGT TAT TGG TGT GAA GGT AGT GGA TGA TTT
			R	CT CCA CAT AAT AAA ACT TCA ACT CAC TTC TTA A
		MSP	F	CGT TAT TGG CGT GAA GGT AGC GGA TGA TTT
			R	CCG CAT AAT AAA ACT TCG ACT CAC TTC TTA A
	RP11-713	USP	F	GAA GTT TTT TGG TTG AGT TGT GGT ATT TAT GT
			R	CTA ACC TAA AAA TAC CAA AAC AAG CCT AA
		MSP	F	GTT TTT CGG TCG AGT TGT GGT ATT TAC GT
			R	CC TAA AAA TAC CGA AAC GAC CCT AA
